# Supplementary material for: Accuracy, Hemorrhagic Complications and CT Radiation Dose of Emergency External Ventricular Drain (EVD) Placement in Pediatric Patients: A 15-Year Retrospective Analysis
Source: Diagnostics (Basel). 2023 Aug 30;13(17):2805. doi: 10.3390/diagnostics13172805 (PMC10486425; doi:10.3390/diagnostics13172805)
Supplement: Supplementary file 1 [file diagnostics-13-02805-s001.zip]

Archive with 1 entries (1 files):
- diagnostics-2528885-SI.pdf
